# Supplementary material for: Serratia marcescens Isolates from Bovine Mastitic Milk: Antimicrobial Resistance and Virulence Features
Source: Antibiotics (Basel). 2025 Sep 3;14(9):892. doi: 10.3390/antibiotics14090892 (PMC12466401; doi:10.3390/antibiotics14090892)
Supplement: Supplementary file 1 [file antibiotics-14-00892-s001.zip › Table S2.xlsx]

## Sheet: Table S2 AMR + VF Isolate 1,3,4
Table S2. Results obtained for sequences placed in the CARD, NCBI and ResFinder, and VFDB databases for AMR genes and VF identification, respectively, from WGS of isolates 1-DH1, 3-DH2 and 4-DH3.
Isolate 1 - AMR - CARD
#FILE	SEQUENCE	START	END	STRAND	GENE	COVERAGE	COVERAGE_MAP	GAPS	%COVERAGE	%IDENTITY	DATABASE	ACCESSION	PRODUCT	RESISTANCE
ZN58RH_2_L17_2_1_reference.gbk	contig_1	267350	267790	-	AAC(6')-Ic	1-441/441	===============	0/0	100	93.65	card	M94066:1553-1994	AAC(6')-Ic is a chromosomal-encoded aminoglycoside acetyltransferase in S. marcescens	aminoglycoside
ZN58RH_2_L17_2_1_reference.gbk	contig_1	1941757	1942158	-	H-NS	1-402/414	===============	0/0	97.1	80.85	card	BA000007.3:1738104-1737690	H-NS is a histone-like protein involved in global gene regulation in Gram-negative bacteria. It is a repressor of the membrane fusion protein genes acrE mdtE and emrK as well as nearby genes of many RND-type multidrug exporters.	cephalosporin;cephamycin;fluoroquinolone;macrolide;penam;tetracycline
ZN58RH_2_L17_2_1_reference.gbk	contig_1	2170547	2171721	-	tet(41)	1-1175/1182	===============	0/0	99.41	92.51	card	AY264780.2:3006-1824	Tet41 is a tetracycline efflux pump found in Serratia a Gram-negative bacterium. It is related to Acinetobacter Tet(39).	tetracycline
ZN58RH_2_L17_2_1_reference.gbk	contig_1	2429081	2430217	-	SRT-2	1-1137/1137	===============	0/0	100	96.22	card	AY524276:0-1137	SRT-2 isolated from Serratia marcescens is a chromosomal beta-lactamase that confers resistance to cefotaxime	cephalosporin
ZN58RH_2_L17_2_1_reference.gbk	contig_1	2757168	2760288	+	oqxB	1-3121/3153	========/======	2025-04-04	98.92	82.1	card	EU370913.1:47850-51003	RND efflux pump conferring resistance to fluoroquinolone	diaminopyrimidine;fluoroquinolone;glycylcycline;nitrofuran;tetracycline
ZN58RH_2_L17_2_1_reference.gbk	contig_1	2877837	2880864	-	mexI	1-3028/3090	========/======	2025-04-04	97.93	81.29	card	AE004091.2:4707534-4710624	MexI is the inner membrane transporter of the efflux complex MexGHI-OpmD.	acridine_dye;fluoroquinolone;tetracycline
ZN58RH_2_L17_2_1_reference.gbk	contig_1	4464025	4464657	+	CRP	1-633/633	===============	0/0	100	85.15	card	AP009048.1:4154296-4153663	CRP is a global regulator that represses MdtEF multidrug efflux pump expression.	fluoroquinolone;macrolide;penam
Isolate 1 - AMR - NCBI
#FILE	SEQUENCE	START	END	STRAND	GENE	COVERAGE	COVERAGE_MAP	GAPS	%COVERAGE	%IDENTITY	DATABASE	ACCESSION	PRODUCT	RESISTANCE
ZN58RH_2_L17_2_1_reference.gbk	contig_1	267350	267790	-	aac(6')-Ial	1-441/441	===============	0/0	100	99.09	ncbi	NG_047281.1	aminoglycoside N-acetyltransferase AAC(6')-Ial	AMINOGLYCOSIDE
ZN58RH_2_L17_2_1_reference.gbk	contig_1	2170547	2171721	-	tet(41)	1-1175/1182	===============	0/0	99.41	92.51	ncbi	NG_048142.1	tetracycline efflux MFS transporter Tet(41)	TETRACYCLINE
ZN58RH_2_L17_2_1_reference.gbk	contig_1	2429081	2430217	-	blaSST-1	1-1137/1137	===============	0/0	100	99.03	ncbi	NG_050144.1	cephalosporin-hydrolyzing class C beta-lactamase SST-1	CEPHALOSPORIN
ZN58RH_2_L17_2_1_reference.gbk	contig_1	2757168	2760288	+	oqxB25	1-3121/3153	========/======	2025-04-04	98.92	82.33	ncbi	NG_050444.1	multidrug efflux RND transporter permease subunit OqxB25	PHENICOL;QUINOLONE
Isolate 1 - AMR - Resfinder
#FILE	SEQUENCE	START	END	STRAND	GENE	COVERAGE	COVERAGE_MAP	GAPS	%COVERAGE	%IDENTITY	DATABASE	ACCESSION	PRODUCT	RESISTANCE
ZN58RH_2_L17_2_1_reference.gbk	contig_1	267350	267790	-	aac(6')-Ic_1	1-441/441	===============	0/0	100	93.65	resfinder	M94066	aac(6')-Ic	Amikacin;Tobramycin
ZN58RH_2_L17_2_1_reference.gbk	contig_1	2170547	2171721	-	tet(41)_1	1-1175/1182	===============	0/0	99.41	92.51	resfinder	AY264780	tet(41)	Doxycycline;Tetracycline
ZN58RH_2_L17_2_1_reference.gbk	contig_1	2429081	2430217	-	blaSST-1_1	1-1137/1137	===============	0/0	100	99.03	resfinder	AB008455	blaSST-1
ZN58RH_2_L17_2_1_reference.gbk	contig_1	2757168	2760288	+	oqxB_1	1-3121/3153	========/======	2025-04-04	98.92	82.1	resfinder	EU370913	oqxB	Nalidixic_acid;Ciprofloxacin
Isolate 1 - VF - VFDB
#FILE	SEQUENCE	START	END	STRAND	GENE	COVERAGE	COVERAGE_MAP	GAPS	%COVERAGE	%IDENTITY	DATABASE	ACCESSION	PRODUCT	RESISTANCE
ZN58RH_2_L17_2_1_reference.gbk	contig_1	1661580	1662218	+	flgH	46-684/684	.==============	0/0	93.42	80.12	vfdb	YP_001006758	(flgH) flagellar L-ring protein precursor FlgH [Flagella (VF0394)] [Yersinia enterocolitica subsp. enterocolitica 8081]
ZN58RH_2_L17_2_1_reference.gbk	contig_1	1668992	1669662	-	fliP	10-680/687	===============	0/0	97.67	80.92	vfdb	YP_001006751	(fliP) flagellar biosynthetic protein FliP [Flagella (VF0394)] [Yersinia enterocolitica subsp. enterocolitica 8081]
ZN58RH_2_L17_2_1_reference.gbk	contig_1	1670556	1671560	-	fliM	1-1005/1005	========/======	2025-02-02	99.9	82.31	vfdb	YP_001006748	(fliM) flagellar motor switch protein FliM [Flagella (VF0394)] [Yersinia enterocolitica subsp. enterocolitica 8081]
ZN58RH_2_L17_2_1_reference.gbk	contig_1	1675969	1676961	-	fliG	1-993/993	===============	0/0	100	82.58	vfdb	YP_001006742	(fliG) flagellar motor switch protein G [Flagella (VF0394)] [Yersinia enterocolitica subsp. enterocolitica 8081]
Isolate 3 - AMR - CARD
#FILE	SEQUENCE	START	END	STRAND	GENE	COVERAGE	COVERAGE_MAP	GAPS	%COVERAGE	%IDENTITY	DATABASE	ACCESSION	PRODUCT	RESISTANCE
ZN58RH_3_L18Red_3_1_reference.gbk	contig_1	323376	324008	-	CRP	1-633/633	===============	0/0	100	85.15	card	AP009048.1:4154296-4153663	CRP is a global regulator that represses MdtEF multidrug efflux pump expression.	fluoroquinolone;macrolide;penam
ZN58RH_3_L18Red_3_1_reference.gbk	contig_1	1907169	1910196	+	mexI	1-3028/3090	========/======	2025-04-04	97.93	81.29	card	AE004091.2:4707534-4710624	MexI is the inner membrane transporter of the efflux complex MexGHI-OpmD.	acridine_dye;fluoroquinolone;tetracycline
ZN58RH_3_L18Red_3_1_reference.gbk	contig_1	2027745	2030865	-	oqxB	1-3121/3153	========/======	2025-04-04	98.92	82.1	card	EU370913.1:47850-51003	RND efflux pump conferring resistance to fluoroquinolone	diaminopyrimidine;fluoroquinolone;glycylcycline;nitrofuran;tetracycline
ZN58RH_3_L18Red_3_1_reference.gbk	contig_1	2357816	2358952	+	SRT-2	1-1137/1137	===============	0/0	100	96.22	card	AY524276:0-1137	SRT-2 isolated from Serratia marcescens is a chromosomal beta-lactamase that confers resistance to cefotaxime	cephalosporin
ZN58RH_3_L18Red_3_1_reference.gbk	contig_1	2616312	2617486	+	tet(41)	1-1175/1182	===============	0/0	99.41	92.51	card	AY264780.2:3006-1824	Tet41 is a tetracycline efflux pump found in Serratia a Gram-negative bacterium. It is related to Acinetobacter Tet(39).	tetracycline
ZN58RH_3_L18Red_3_1_reference.gbk	contig_1	2845875	2846276	+	H-NS	1-402/414	===============	0/0	97.1	80.85	card	BA000007.3:1738104-1737690	H-NS is a histone-like protein involved in global gene regulation in Gram-negative bacteria. It is a repressor of the membrane fusion protein genes acrE mdtE and emrK as well as nearby genes of many RND-type multidrug exporters.	cephalosporin;cephamycin;fluoroquinolone;macrolide;penam;tetracycline
ZN58RH_3_L18Red_3_1_reference.gbk	contig_1	4520242	4520682	+	AAC(6')-Ic	1-441/441	===============	0/0	100	93.65	card	M94066:1553-1994	AAC(6')-Ic is a chromosomal-encoded aminoglycoside acetyltransferase in S. marcescens	aminoglycoside
Isolate 3 - AMR - NCBI
#FILE	SEQUENCE	START	END	STRAND	GENE	COVERAGE	COVERAGE_MAP	GAPS	%COVERAGE	%IDENTITY	DATABASE	ACCESSION	PRODUCT	RESISTANCE
ZN58RH_3_L18Red_3_1_reference.gbk	contig_1	2027745	2030865	-	oqxB25	1-3121/3153	========/======	2025-04-04	98.92	82.33	ncbi	NG_050444.1	multidrug efflux RND transporter permease subunit OqxB25	PHENICOL;QUINOLONE
ZN58RH_3_L18Red_3_1_reference.gbk	contig_1	2357816	2358952	+	blaSST-1	1-1137/1137	===============	0/0	100	99.03	ncbi	NG_050144.1	cephalosporin-hydrolyzing class C beta-lactamase SST-1	CEPHALOSPORIN
ZN58RH_3_L18Red_3_1_reference.gbk	contig_1	2616312	2617486	+	tet(41)	1-1175/1182	===============	0/0	99.41	92.51	ncbi	NG_048142.1	tetracycline efflux MFS transporter Tet(41)	TETRACYCLINE
ZN58RH_3_L18Red_3_1_reference.gbk	contig_1	4520242	4520682	+	aac(6')-Ial	1-441/441	===============	0/0	100	99.09	ncbi	NG_047281.1	aminoglycoside N-acetyltransferase AAC(6')-Ial	AMINOGLYCOSIDE
Isolate 3 - AMR - Resfinder
#FILE	SEQUENCE	START	END	STRAND	GENE	COVERAGE	COVERAGE_MAP	GAPS	%COVERAGE	%IDENTITY	DATABASE	ACCESSION	PRODUCT	RESISTANCE
ZN58RH_3_L18Red_3_1_reference.gbk	contig_1	2027745	2030865	-	oqxB_1	1-3121/3153	========/======	2025-04-04	98.92	82.1	resfinder	EU370913	oqxB	Nalidixic_acid;Ciprofloxacin
ZN58RH_3_L18Red_3_1_reference.gbk	contig_1	2357816	2358952	+	blaSST-1_1	1-1137/1137	===============	0/0	100	99.03	resfinder	AB008455	blaSST-1
ZN58RH_3_L18Red_3_1_reference.gbk	contig_1	2616312	2617486	+	tet(41)_1	1-1175/1182	===============	0/0	99.41	92.51	resfinder	AY264780	tet(41)	Doxycycline;Tetracycline
ZN58RH_3_L18Red_3_1_reference.gbk	contig_1	4520242	4520682	+	aac(6')-Ic_1	1-441/441	===============	0/0	100	93.65	resfinder	M94066	aac(6')-Ic	Amikacin;Tobramycin
Isolate 3 - VF - VFDB
#FILE	SEQUENCE	START	END	STRAND	GENE	COVERAGE	COVERAGE_MAP	GAPS	%COVERAGE	%IDENTITY	DATABASE	ACCESSION	PRODUCT	RESISTANCE
ZN58RH_3_L18Red_3_1_reference.gbk	contig_1	3111072	3112064	+	fliG	1-993/993	===============	0/0	100	82.58	vfdb	YP_001006742	(fliG) flagellar motor switch protein G [Flagella (VF0394)] [Yersinia enterocolitica subsp. enterocolitica 8081]
ZN58RH_3_L18Red_3_1_reference.gbk	contig_1	3116473	3117477	+	fliM	1-1005/1005	========/======	2025-02-02	99.9	82.31	vfdb	YP_001006748	(fliM) flagellar motor switch protein FliM [Flagella (VF0394)] [Yersinia enterocolitica subsp. enterocolitica 8081]
ZN58RH_3_L18Red_3_1_reference.gbk	contig_1	3118371	3119041	+	fliP	10-680/687	===============	0/0	97.67	80.92	vfdb	YP_001006751	(fliP) flagellar biosynthetic protein FliP [Flagella (VF0394)] [Yersinia enterocolitica subsp. enterocolitica 8081]
ZN58RH_3_L18Red_3_1_reference.gbk	contig_1	3125815	3126453	-	flgH	46-684/684	.==============	0/0	93.42	80.12	vfdb	YP_001006758	(flgH) flagellar L-ring protein precursor FlgH [Flagella (VF0394)] [Yersinia enterocolitica subsp. enterocolitica 8081]
Isolate 4 - AMR - CARD
#FILE	SEQUENCE	START	END	STRAND	GENE	COVERAGE	COVERAGE_MAP	GAPS	%COVERAGE	%IDENTITY	DATABASE	ACCESSION	PRODUCT	RESISTANCE
Fasta_Contig2_SerratiaMk2.fasta	contig_2,	666595	667227	-	CRP	1-633/633	===============	0/0	100	85.15	card	AP009048.1:4154296-4153663	CRP is a global regulator that represses MdtEF multidrug efflux pump expression.	fluoroquinolone;macrolide;penam
Fasta_Contig2_SerratiaMk2.fasta	contig_2,	2249051	2252078	+	mexI	1-3028/3090	========/======	2025-04-04	97.93	81.29	card	AE004091.2:4707534-4710624	MexI is the inner membrane transporter of the efflux complex MexGHI-OpmD.	acridine_dye;fluoroquinolone;tetracycline
Fasta_Contig2_SerratiaMk2.fasta	contig_2,	2369627	2372747	-	oqxB	1-3121/3153	========/======	2025-04-04	98.92	82.1	card	EU370913.1:47850-51003	RND efflux pump conferring resistance to fluoroquinolone	diaminopyrimidine;fluoroquinolone;glycylcycline;nitrofuran;tetracycline
Fasta_Contig2_SerratiaMk2.fasta	contig_2,	2699698	2700834	+	SRT-2	1-1137/1137	===============	0/0	100	96.22	card	AY524276:0-1137	SRT-2 isolated from Serratia marcescens is a chromosomal beta-lactamase that confers resistance to cefotaxime	cephalosporin
Fasta_Contig2_SerratiaMk2.fasta	contig_2,	2958194	2959368	+	tet(41)	1-1175/1182	===============	0/0	99.41	92.51	card	AY264780.2:3006-1824	Tet41 is a tetracycline efflux pump found in Serratia a Gram-negative bacterium. It is related to Acinetobacter Tet(39).	tetracycline
Fasta_Contig2_SerratiaMk2.fasta	contig_2,	3187757	3188158	+	H-NS	1-402/414	===============	0/0	97.1	80.85	card	BA000007.3:1738104-1737690	H-NS is a histone-like protein involved in global gene regulation in Gram-negative bacteria. It is a repressor of the membrane fusion protein genes acrE mdtE and emrK as well as nearby genes of many RND-type multidrug exporters.	cephalosporin;cephamycin;fluoroquinolone;macrolide;penam;tetracycline
Fasta_Contig2_SerratiaMk2.fasta	contig_2,	4862604	4863044	+	AAC(6')-Ic	1-441/441	===============	0/0	100	93.65	card	M94066:1553-1994	AAC(6')-Ic is a chromosomal-encoded aminoglycoside acetyltransferase in S. marcescens	aminoglycoside
Isolate 4 - AMR - NCBI
#FILE	SEQUENCE	START	END	STRAND	GENE	COVERAGE	COVERAGE_MAP	GAPS	%COVERAGE	%IDENTITY	DATABASE	ACCESSION	PRODUCT	RESISTANCE
Fasta_Contig2_SerratiaMk2.fasta	contig_2,	2369627	2372747	-	oqxB25	1-3121/3153	========/======	2025-04-04	98.92	82.33	ncbi	NG_050444.1	multidrug efflux RND transporter permease subunit OqxB25	PHENICOL;QUINOLONE
Fasta_Contig2_SerratiaMk2.fasta	contig_2,	2699698	2700834	+	blaSST-1	1-1137/1137	===============	0/0	100	99.03	ncbi	NG_050144.1	cephalosporin-hydrolyzing class C beta-lactamase SST-1	CEPHALOSPORIN
Fasta_Contig2_SerratiaMk2.fasta	contig_2,	2958194	2959368	+	tet(41)	1-1175/1182	===============	0/0	99.41	92.51	ncbi	NG_048142.1	tetracycline efflux MFS transporter Tet(41)	TETRACYCLINE
Fasta_Contig2_SerratiaMk2.fasta	contig_2,	4862604	4863044	+	aac(6')-Ial	1-441/441	===============	0/0	100	99.09	ncbi	NG_047281.1	aminoglycoside N-acetyltransferase AAC(6')-Ial	AMINOGLYCOSIDE
Isolate 4 - AMR - Resfinder
#FILE	SEQUENCE	START	END	STRAND	GENE	COVERAGE	COVERAGE_MAP	GAPS	%COVERAGE	%IDENTITY	DATABASE	ACCESSION	PRODUCT	RESISTANCE
Fasta_Contig2_SerratiaMk2.fasta	contig_2,	2369627	2372747	-	oqxB_1	1-3121/3153	========/======	2025-04-04	98.92	82.1	resfinder	EU370913	oqxB	Nalidixic_acid;Ciprofloxacin
Fasta_Contig2_SerratiaMk2.fasta	contig_2,	2699698	2700834	+	blaSST-1_1	1-1137/1137	===============	0/0	100	99.03	resfinder	AB008455	blaSST-1
Fasta_Contig2_SerratiaMk2.fasta	contig_2,	2958194	2959368	+	tet(41)_1	1-1175/1182	===============	0/0	99.41	92.51	resfinder	AY264780	tet(41)	Doxycycline;Tetracycline
Fasta_Contig2_SerratiaMk2.fasta	contig_2,	4862604	4863044	+	aac(6')-Ic_1	1-441/441	===============	0/0	100	93.65	resfinder	M94066	aac(6')-Ic	Amikacin;Tobramycin
Isolate 4 - VF - VFDB
#FILE	SEQUENCE	START	END	STRAND	GENE	COVERAGE	COVERAGE_MAP	GAPS	%COVERAGE	%IDENTITY	DATABASE	ACCESSION	PRODUCT	RESISTANCE
Fasta_Contig2_SerratiaMk2.fasta	contig_2,	3452915	3453907	+	fliG	1-993/993	===============	0/0	100	82.58	vfdb	YP_001006742	(fliG) flagellar motor switch protein G [Flagella (VF0394)] [Yersinia enterocolitica subsp. enterocolitica 8081]
Fasta_Contig2_SerratiaMk2.fasta	contig_2,	3458316	3459320	+	fliM	1-1005/1005	========/======	2025-02-02	99.9	82.31	vfdb	YP_001006748	(fliM) flagellar motor switch protein FliM [Flagella (VF0394)] [Yersinia enterocolitica subsp. enterocolitica 8081]
Fasta_Contig2_SerratiaMk2.fasta	contig_2,	3460214	3460884	+	fliP	10-680/687	===============	0/0	97.67	80.92	vfdb	YP_001006751	(fliP) flagellar biosynthetic protein FliP [Flagella (VF0394)] [Yersinia enterocolitica subsp. enterocolitica 8081]
Fasta_Contig2_SerratiaMk2.fasta	contig_2,	3467658	3468296	-	flgH	46-684/684	.==============	0/0	93.42	80.12	vfdb	YP_001006758	(flgH) flagellar L-ring protein precursor FlgH [Flagella (VF0394)] [Yersinia enterocolitica subsp. enterocolitica 8081]
